# Supplementary material for: Fever burden within 24 h after hematoma evacuation predicts early neurological deterioration in patients with intracerebral hemorrhage: a retrospective analysis
Source: Front Neurol. 2023 Jul 19;14:1205031. doi: 10.3389/fneur.2023.1205031 (PMC10395082; doi:10.3389/fneur.2023.1205031)
Supplement: Supplementary file 1 [file Table_1.xlsx]

## Sheet: Sheet1
Patient's identification number	Name	sex（1:male，0:female）	Hematoma location（1:basal ganglia region，2:lobe，3:epencephalon，4:thalamus，5:brain stem）	Intraventricular hemorrhage	Hematoma volume/ml	Age/year	High blood pressure	Systolic blood pressure at admission	Diastolic blood pressure at admission	Heart rate at admission/times	Body temperature at admission/℃	Preoperative GCS score	Postoperative GCS score	GCS score difference	END	Serum glucose	WBC	Body temperature 6h after HE/℃	Body temperature 12h after HE/℃	Body temperature 24h after HE/℃	Maximum body temperature within 24h after surgery /℃	Minimum body temperature within 24h after surgery/℃	Duration of fever/(h)	Fever burden/(°C × h)	Fever or not	mRS Score at discharge	mRS Score after 3 months	Poor functional prognosis at discharge	Poor functional prognosis after 3 months
1651979	凌家崑	1	1	1	52.416	63	1	170	89	63	36.5	14	9	-5	1	18.34	17.6	38	38.5	36.8	38.6	36.8	16	8.8	1	2	2	0	0
1659937	吴春章	1	1	1	98.82	62	1	132	117	84	37.2	6	10	4	0	7.6	15	37.8	37.1	37.4	38.3	37	10	2.6	1	4	5	1	1
1663409	陈清河	1	1	0	24.761	67	1	152	95	76	36.8	8	9	1	0	12.4	15.3	37.8	38	37.9	38.7	37.2	24	11.9	1	4	6	1	1
1664263	颜一鸣	1	1	1	52.9392	52	1	162	103	76	36.5	6	8	2	0	8	18.4	37.6	37.8	37.2	38	36.6	9	2	1	4	5	1	1
1703127	蔡庆兴	1	2	0	68.72	51	1	146	96	65	36.5	14	14	0	0	5.34	6.1	36.6	37.6	37.2	37.8	36.3	12	1.2	1	5	2	1	0
1703619	黄鸿财	1	1	1	11.8371	61	1	164	106	84	37	8	5	-3	1	8.6	17.2	38.2	38.1	38.1	39.2	38	24	9.6	1	5	2	1	0
1704891	黄衍宝	1	2	0	147.867	74	0	153	88	75	36.5	12	5	-7	1	8.16	15.6	37.6	37.8	37.6	38.2	36.5	8	2.4	1	6	4	1	1
1705808	许美定	0	2	0	41.4985	60	1	180	73	76	37.1	11	7	-4	1	8.8	13.4	38.1	37.2	37.9	38.1	36.9	16	5.5	1	2	4	0	1
1706196	柯子宏	1	1	1	35.2154	45	1	193	119	84	36.7	5	3	-2	1	8.4	23.9	40.8	40.6	39.2	40.8	39	24	24	1	1	5	0	1
1708107	高新峰	1	1	1	108.54	64	1	169	93	84	36.9	6	4	-2	1	10	21.4	38.4	38.3	38.8	39	38	24	24.2	1	4	5	1	1
1711810	黄雄辉	1	1	1	72.7608	31	1	158	80	72	36.7	6	3	-3	1	5.6	18.1	36.2	37.5	39.4	39.4	36	14	21.8	1	1	6	0	1
1715977	洪长达	1	1	1	134.684	43	1	256	103	74	36.7	6	2	-4	1	9.04	16.7	37.6	38.2	40.2	40.8	37.3	22	25.2	1	5	2	1	0
1717216	庄学恒	1	2	0	23.062	21	0	131	90	54	36.7	15	11	-4	1	12.3	9.3	37.1	36.6	36.8	38	36.3	4	1	1	2	1	0	0
1719298	曹相科	1	2	0	28.9357	43	1	198	101	85	36.5	8	9	1	0	6.1	7.4	36.8	37.7	37.6	37.9	36.8	16	2	1	5	2	1	0
1724727	洪文艺	1	1	0	123.397	59	1	198	108	54	36.3	6	10	4	0	8.1	10.3	37	36.5	37	37	36.5	0	0	0	4	1	1	0
1725340	郭秀卿	0	1	0	30.3592	54	1	187	94	50	36.6	11	9	-2	1	7.9	16.6	37.1	36.9	36.5	37.1	35.9	0	0	0	4	5	1	1
1727853	陈秀鸳	0	2	1	90.3954	51	0	120	70	60	36.5	5	3	-2	1	10.2	16.3	40.4	40.6	40.1	40.8	39.8	244	66.3	1	2	3	0	1
1728765	陈锦清	0	1	1	43.4051	46	1	139	86	85	36.5	7	9	2	0	6.7	15.3	37.8	37.6	38	38.2	37.4	20	3	1	5	5	1	1
1728773	林勇韧	1	2	1	105.978	43	0	153	89	85	36.8	8	14	6	0	8	14.6	39.6	37.5	37.8	39.6	37.3	20	14.5	1	6	2	1	0
1731380	柯金灿	1	1	1	69.09	65	0	142	96	85	36.6	8	8	0	0	10.8	8.3	38	37.9	37.6	38.4	37.2	20	8.1	1	4	2	1	0
1733038	蔡瑞元	1	1	0	65.1	62	1	223	120	75	36.5	7	10	3	0	11.29	16.9	39.1	39.2	38.2	39.6	38	24	31.2	1	4	2	1	0
1736077	刘秀敏	0	1	0	53.6587	52	1	179	105	66	36.5	12	12	0	0	4.9	11.6	38	38.4	39.2	40	38	24	18	1	4	5	1	1
1736333	翁国富	1	2	1	87	49	0	131	85	75	36	4	4	0	0	7.65	22.5	37.2	37.4	38.2	38.2	37.2	6	2.1	1	4	6	1	1
1739897	郑云程	1	2	1	66.15	48	1	174	97	85	36.5	10	12	2	0	8.1	14	37.2	38	37.6	38.2	37.2	8	2.8	1	5	4	1	1
1740377	陈声耀	1	2	0	149.519	47	1	124	78	85	38.9	5	5	0	0	8.28	18.5	37.8	38.3	39.1	40.2	37.8	24	14	1	5	2	1	0
1744115	游能跃	1	1	1	92.5363	35	1	240	123	85	36.8	5	4	-1	0	7.68	18.9	38.8	38.2	40.8	40.8	37.8	24	27.6	1	1	4	0	1
1745045	蒋贻启	1	2	1	60.9	57	0	134	66	54	36.5	15	12	-3	1	6.57	20.4	36.8	36.2	37.1	37.2	36	0	0	0	4	2	1	0
1746079	苏清达	1	1	0	45.5991	53	1	149	88	73	36.4	8	8	0	0	6.06	12.7	37.7	37.6	37.2	37.8	36.9	10	0.5	1	4	5	1	1
1746983	邱尚贵	1	1	1	75.1348	69	1	180	90	85	36.3	10	5	-5	1	11.59	17.2	36	36.2	36.3	36.2	35.8	0	0	0	6	5	1	1
1750929	陈云英	0	1	0	46.9657	39	1	198	113	64	36.9	7	5	-2	1	9.6	16	36	37.4	37	37.8	35.7	4	0.8	1	5	1	1	0
1752765	柯炳南	1	1	0	117.029	54	0	140	92	85	36.5	12	13	1	0	7.38	19.8	37.8	38.2	37	38.4	36.5	12	7	1	4	4	1	1
1755404	黄阿查	0	1	0	84.3	52	1	190	82	85	36.7	6	10	4	0	5.9	8.4	38.1	37.5	38	38.6	37.5	24	8.5	1	2	2	0	0
1757623	曾永定	1	1	0	109.35	48	1	185	95	85	37	4	4	0	0	14.56	13.8	38.3	38.2	37.6	38.6	37.3	20	11	1	5	6	1	1
1758134	陈德福	1	3	1	26.66	60	1	197	123	85	37	7	3	-4	1	8.15	11.5	39.5	38.4	38.6	39.5	38.1	24	32	1	4	5	1	1
1758243	卢清根	1	1	0	53.001	53	1	185	112	85	37	11	8	-3	1	9.27	10.9	38.9	38.2	37.7	38.9	37.1	24	18.3	1	4	2	1	0
1758479	吴清实	1	1	1	79	62	1	154	105	64	36.3	6	8	2	0	9.55	16.1	36.3	36.6	36.5	38.6	37.4	0	0	0	4	2	1	0
1759242	陈秀霞	0	1	1	40.6439	54	1	180	98	85	36.7	7	7	0	0	6.47	12.3	37.4	37	36.4	37.4	36.4	0	0	0	5	5	1	1
1761261	苏为仁	1	2	0	43.2154	67	1	175	114	85	36.7	8	10	2	0	6.95	10.9	37.9	37	37.8	39	36.8	16	3.5	1	4	4	1	1
1765030	黄文玉	1	1	0	106.312	65	0	125	75	86	36.8	12	13	1	0	9.44	9.7	38.2	37.1	37.2	38.2	37	12	3.6	1	4	4	1	1
1766710	邓全军	1	2	0	14.5699	41	0	124	71	78	36.7	14	6	-8	1	9.17	12.2	39.8	39.9	40	41.4	39.1	24	61.2	1	5	2	1	0
1801925	程远洪	1	1	0	25.6351	54	0	171	105	80	36.5	5	8	3	0	8.07	17.1	37.3	37.2	37.9	37.9	36.5	8	1.6	1	5	5	1	1
1802199	林希立	1	2	0	36.0909	26	0	127	75	86	36.7	6	11	5	0	5.55	10.3	38.2	37.9	37.3	38.2	36.8	12	6.6	1	4	4	1	1
1803131	曾华送	1	1	1	61.6896	39	1	260	120	57	36.5	4	3	-1	0	7.55	12	38.1	38	37	40.5	36.9	10	15	1	4	4	1	1
1806063	徐皇祥	0	2	1	20.7523	75	1	250	95	68	36.6	5	9	4	0	13.05	19.3	36.5	36.5	37	37	36.3	0	0	0	5	5	1	1
1808313	杨清统	1	2	0	61.425	50	1	136	85	86	36.1	10	12	2	0	7.68	9.4	37.3	37.5	38.5	38.5	36	14	2.4	1	4	5	1	1
1811222	吴合作	1	2	1	51.06	60	1	199	103	86	36.7	5	5	0	0	7.2	19	38.6	38.8	38	39.1	37.5	24	24.5	1	5	4	1	1
1811494	李东亮	1	1	1	70.68	43	1	184	117	86	36.5	6	6	0	0	7.64	11.5	37.2	37	37.2	38.8	37	4	2.6	1	4	2	1	0
1811945	林炳凡	1	1	1	60.809	43	1	151	101	80	36.5	9	9	0	0	4.99	37.2	36.6	37.6	37.8	38.8	36.2	18	11.7	1	5	5	1	1
1817992	柯金水	1	2	0	51.0161	73	1	185	86	72	36.7	9	9	0	0	6.63	11.7	36.8	36.3	36.7	37	36.2	0	0	0	4	4	1	1
1818066	陈荣辉	1	1	1	78.2482	54	1	205	153	50	36.8	10	8	-2	1	8.57	18.4	37.4	37	36.6	37.6	36.5	2	0.1	1	4	5	1	1
1818234	林上勤	1	1	1	220.72	72	1	137	70	86	36.7	8	5	-3	1	7.56	19	38.7	38.6	38.6	38.9	38.4	24	23.5	1	4	4	1	1
1819888	吴清霞	0	2	1	14.976	60	0	172	85	73	36.5	10	8	-2	1	8.4	12.6	36.2	38	36.9	38.5	36.2	6	3	1	6	5	1	1
1821974	庄玉德	0	2	0	45.7531	63	1	190	95	86	37	8	8	0	0	7.19	20	37.4	37.4	37.5	38	36.9	10	8.5	1	3	2	1	0
1827211	蔡文良	1	1	1	85.05	58	1	173	100	86	37.2	5	4	-1	0	8.96	15.4	37.2	37	37.6	37.6	36.5	0	0	0	3	2	1	0
1830715	钱华香	0	2	0	59.28	29	0	125	90	50	36	7	4	-3	1	7.5	11.8	38.2	38.8	38.2	39	38	24	49	1	3	2	1	0
1832933	黄云英	0	2	0	26.7924	45	1	190	110	87	37	8	10	2	0	6.74	8.2	36.2	37.2	37.2	37.3	36.2	0	0	0	4	5	1	1
1840618	张近	1	1	0	62.5615	50	1	200	130	75	36	5	7	2	0	6.02	6.7	36.4	37	37.4	37.4	36.2	0	0	0	2	2	0	0
1835360	黄翠梅	0	1	1	35.8904	67	1	216	103	87	36.3	5	7	2	0	15.88	19.9	36.6	37.2	37.6	37.8	36.6	8	1.2	1	4	5	1	1
1836098	童炳芳	1	2	0	43.46	55	1	200	110	87	37	11	9	-2	1	5.39	11	36.5	37.2	36.5	38.4	36.2	4	1.8	1	4	5	1	1
1858361	郭金钻	1	1	0	85.5382	38	1	216	126	62	36.6	10	5	-5	1	10.19	23.1	36.6	36.2	36.4	37	35.8	0	0	0	2	2	0	0
1859649	刘完辉	1	1	0	31.744	50	1	160	115	87	36.6	11	10	-1	0	18.35	13.1	37.6	37.3	37.8	37.8	37.1	14	2.1	1	4	2	1	0
1863521	李锦标	1	2	0	79.5134	51	1	192	120	73	36.9	14	13	-1	0	5.8	15.1	36.8	36.8	37	37	36.7	0	0	0	4	2	1	0
1843124	戴德泉	1	3	1	63.2514	69	1	222	135	87	36.5	4	6	2	0	6.56	13.8	37	36.7	36.9	37	36.6	0	0	0	4	5	1	1
1843954	郑诗友	1	1	0	23.5421	57	1	234	123	87	36.5	6	3	-3	1	6.38	11.9	37	36.9	37	37.1	36.7	0	0	0	4	4	1	1
1844265	池再勇	1	2	0	4.92307	51	0	159	84	87	36.7	14	7	-7	1	11.23	11.8	37	35.8	38	38.2	35.7	4	2	1	4	4	1	1
1845027	彭真文	1	1	1	46.096	71	1	166	86	87	36.6	6	4	-2	1	7.79	8	38.3	37.5	37.4	38.5	37.4	18	8.6	1	4	4	1	1
1847982	黄德成	1	3	1	35.15	63	1	170	112	87	36.8	5	3	-2	1	7.85	11.3	37	37	38	38	36.7	6	1.5	1	5	6	1	1
1849102	林锦坤	1	1	0	25.6476	19	0	128	66	87	37.4	15	15	0	0	6.28	11.2	37	36.4	36.8	37	36.1	0	0	0	4	2	1	0
1851933	陈基伟	1	2	0	31.2548	44	0	145	101	72	36.6	15	4	-11	1	9.86	8	36.9	37.6	37	38.2	36.4	4	1.4	1	4	2	1	0
1855348	郑清毅	1	1	0	47.6309	42	1	161	83	87	36.7	9	7	-2	1	6.04	12	37.2	38.5	38.4	38.9	36.8	14	17.2	1	5	5	1	1
1920101	郭朝军	1	1	1	89.3214	52	1	157	98	70	36.5	10	10	0	0	6.63	14.8	37.1	36.7	36.6	37.2	36.6	0	0	0	4	3	1	1
1938453	杨宗胜	1	1	1	71.2135	49	1	202	103	87	37	7	7	0	0	8.27	13.3	38.6	38.6	37.1	38.6	37.1	20	16.5	1	4	2	1	0
1862248	袁新春	1	1	1	101.796	53	1	170	85	87	36.9	6	6	0	0	9.99	13	36.5	35.9	37.2	37.4	35.9	0	0	0	2	2	0	0
1971367	许视察	1	2	0	82.88	56	1	178	119	87	36.5	5	5	0	0	8.51	9.79	37.1	38.8	38.2	38.8	37	14	11.4	1	5	2	1	0
1867422	梁椒美	0	1	1	55.46	51	1	241	144	75	36	6	8	2	0	6.5	9.3	37.4	39	38	39.2	37.4	22	17.8	1	3	2	1	0
1869658	黄文钦	1	1	0	54.534	39	1	210	75	75	36	6	8	2	0	6.67	13.3	39	38.9	37.7	39.3	37.7	24	22.6	1	3	2	1	0
1870253	曹玉杰	1	1	1	76.3476	39	1	210	140	80	37.5	5	3	-2	1	7.87	19.6	38.8	38.7	36.8	38.8	36.8	20	17.6	1	3	5	1	1
1875744	林月华	0	2	0	53.592	56	1	185	85	88	36.2	6	7	1	0	7.88	14.7	37	37.2	37	37.6	36.8	0	0	0	4	2	1	0
1877521	朱春财	1	1	0	8.97	50	1	192	111	60	36.5	14	13	-1	0	6.01	7	37.4	38.2	36	38.4	36	4	1	1	3	5	1	1
1879187	骆钦聪	1	2	0	38.1542	42	1	174	98	75	36.5	6	5	-1	0	7.91	14.4	37	37.6	37	38	37	4	1	1	4	2	1	0
1880975	黄招勇	1	1	1	32.5487	42	0	200	110	88	36.7	5	4T	-1	0	10.23	12.4	37.5	37	37	37.7	36.5	4	0.4	1	5	5	1	1
1883345	洪泽研	1	1	0	37.8525	48	1	168	107	88	36.7	7	5	-2	1	8.4	23.8	39.6	39.4	39	40.2	38.4	24	42.7	1	5	2	1	0
1884328	洪挡梁	1	1	1	104.806	48	0	160	90	88	36.7	5	5	0	0	7.51	8.8	36.7	38.7	39.8	40.7	36.5	16	32.6	1	4	2	1	0
1887445	张木水	1	1	1	50.4	43	0	203	130	89	36.5	6	8	2	0	9.31	15	37.5	37.2	38.7	38.7	36.8	16	9.7	1	4	2	1	0
1887768	陈新良	1	2	0	73.4745	47	1	212	147	89	36.8	5	8	3	0	12.78	14.9	37.6	38	38.1	38.2	37.2	22	10.3	1	4	4	1	1
1889090	骆志辉	1	2	1	55.68	28	1	143	95	89	36.7	7	7	0	0	5.54	20.4	37.2	38.6	39.2	39.2	36.8	16	20.4	1	4	4	1	1
1890266	吴小红	0	1	1	36.5421	53	0	122	82	70	36.6	6	3T	-3	1	14.7	14.5	37	37.6	37.6	38.2	37	12	6.6	1	3	5	1	1
19004441	赖开殿	1	1	1	42.672	60	1	157	96	89	37	15	9	-6	1	8.52	10.8	38.1	37.2	39.2	39.9	37.2	18	20.2	1	3	4	1	1
1900732	陈飞煌	1	1	0	40.56	51	1	120	80	80	36.5	10	10	0	0	7.93	13.7	37.3	37.3	37.1	37.4	37.1	8	0.4	1	3	4	1	1
1901907	郭秀林	0	2	0	10.56	64	1	175	98	68	36.3	9	9	0	0	6.5	15.6	36.8	36.8	37.4	37.4	36	0	0	0	6	6	1	1
1904779	许春栋	1	1	0	65.6328	71	0	256	110	89	36.6	6	6	0	0	10.08	13.4	37.7	37.6	37.7	38.6	37.6	24	9	1	3	2	1	0
1909829	黄合作	1	2	0	13.3342	50	1	165	95	89	36.6	15	12	-3	1	5.53	6.4	36.2	36.8	37.2	37.2	35.9	0	0	0	3	2	1	0
1912227	苏碧华	0	1	0	36.2154	66	1	176	106	57	36.5	8	8	0	0	14.32	10.8	35.7	35.5	37.8	37.8	35.5	2	0.3	1	3	2	1	0
1912235	潘振食	1	1	0	18.88	65	1	161	89	82	36.5	15	12	-3	1	7.49	13.6	37.5	37	37.1	37.9	37	0	0	0	4	2	1	0
1916090	吴玉楼	1	1	1	140.958	58	0	115	88	89	36.8	8	6	-2	1	7.28	6.7	36.8	36.8	37.4	37.4	36.6	0	0	0	4	2	1	0
1975932	蔡建议	1	1	1	20.28	62	1	178	83	80	36.5	6	6	0	0	8.31	8.14	39.2	38.6	37.5	39.4	37	16	10.6	1	4	2	1	0
1922446	李金山	1	1	0	57.936	61	1	199	98	89	36.5	9	6	-3	1	7.89	17.4	37.9	38.3	38.2	38.4	37.4	24	12.7	1	2	2	0	0
1923645	曾淑玲	0	2	0	12.5184	28	1	127	85	70	36.8	15	4	-11	1	5.39	10.1	36.8	37.5	36.5	37.5	36.5	0	0	0	2	2	0	0
1924961	骆奕招	1	2	0	117.458	68	1	138	72	81	36.6	5	9	4	0	5.95	14.8	36	35.8	38.1	38.1	35.6	8	3.5	1	2	3	0	1
1996484	李玉莲	0	2	0	40.914	56	1	180	114	89	36.8	5	5	0	0	6.84	25.18	37.4	38.1	38.8	39.2	36.8	20	12	1	5	2	1	0
1996893	白治中	1	3	1	19.0944	70	1	178	98	89	36.7	6	4	-2	1	9.35	16.7	37.4	37.6	37	37.8	36.8	8	1.2	1	5	2	1	0
20018665	吴小强	1	1	1	81.1126	37	1	206	129	89	36.6	5	5	0	0	8.97	13.65	38.2	36.9	39.4	39.8	36.9	24	35	1	4	2	1	0
1941530	赖金福	1	1	1	64.86	33	0	161	125	89	36.3	5	8	3	0	6.78	17.7	37.6	39.2	38.8	39.2	36.8	18	15.3	1	5	2	1	0
1941823	李跃飞	1	2	0	58.4502	66	0	181	108	65	36.5	10	10	0	0	4.71	10	37.6	37.2	37	37.9	37	12	2.1	1	5	4	1	1
1942711	李迫治	0	2	1	10.4038	72	0	177	102	62	36.5	7	7	0	0	7.57	13.3	37	37.4	38.4	38.4	36.5	10	6.5	1	2	1	0	0
1942736	林世传	1	2	0	91.985	40	0	146	97	79	36.1	6	5T	-1	0	9.99	18.8	37.6	37.1	38	38.1	36.8	8	4.2	1	2	1	0	0
1944330	张青贵	1	1	0	64.7823	59	1	162	90	62	37.2	12	7T	-5	1	7.9	14.3	36.2	36	35.9	36.2	35.8	0	0	0	3	6	1	1
1948392	刘成高	1	1	0	47.36	53	0	159	94	63	36.4	7	5	-2	1	7.03	10.9	36.1	36.1	36.2	36.9	35.9	0	0	0	3	6	1	1
1957860	林恒裕	1	2	1	76.5109	25	1	135	72	89	37	8	4T	-4	1	6.5	12.9	39	39.2	38.5	39.6	38	24	32	1	3	5	1	1
1968425	邵树林	1	1	0	33.6	37	0	167	112	75	36.5	9	10	1	0	8.92	16.94	37.1	36.7	36.3	37.4	36.3	0	0	0	4	4	1	1
1968984	上官明钢	1	2	1	72.3454	69	0	162	74	89	36.5	13	7T	-5	1	8.12	15.47	36	36	36.1	36.3	36	0	0	0	4	5	1	1
1970712	汪碧妹	0	2	0	40.7044	56	1	181	81	89	36.4	13	12	-1	0	7.65	16.54	36.6	36.4	36.9	37.2	36.4	0	0	0	5	4	1	1
20019569	徐旌晁	1	1	1	63.3693	46	1	182	110	80	36.5	6	4	-2	1	14.06	12.71	37.4	37.6	38	39.5	37	24	17.4	1	4	2	1	0
1971843	陈新疆	1	3	0	25.42	53	1	197	107	89	36.5	13	11	-2	1	7.72	15	37.7	37.4	37.4	37.5	36.8	12	1.7	1	4	5	1	1
1973228	郎建忠	1	1	1	1.4175	49	0	198	114	89	36.5	8	8	0	0	6.46	11.21	37.2	37.8	38	38	36.8	16	5.7	1	4	6	1	1
1975546	王俊煌	1	1	1	24	33	1	132	94	76	36.9	12	7	-5	1	7.29	10.31	37.3	37.5	38.4	38.8	37	18	12	1	4	6	1	1
20027143	张文福	1	1	0	108.95	63	0	177	99	80	36.5	7	10	3	0	3.92	14.02	36.8	36.9	37.2	37.2	36.6	0	0	0	4	2	1	0
1982267	郭春华	0	1	0	40.0675	41	1	159	82	77	36.5	8	8	0	0	9.83	9.81	38.2	38.5	37.2	38.5	37.1	10	1.5	1	3	5	1	1
1982722	颜惠兰	0	2	1	36.5487	65	1	173	76	78	36.5	5	8	3	0	8.38	13.95	37	36.8	36.8	38.1	36.8	4	1.2	1	6	6	1	1
1984668	林德波	1	1	0	53.2325	56	1	202	98	57	36.8	6	6	0	0	7.67	15.1	36	36	37.4	37.4	36	0	0	0	3	2	1	0
1984671	林彩莲	0	1	1	11.7392	72	1	210	110	90	36.5	6	5	-1	0	6.94	14.07	36.1	36	35.8	36.6	35.8	0	0	0	3	2	1	0
1985381	陈昭禄	1	1	0	30.24	54	1	216	122	68	36.5	10	7	-3	1	9.01	12.77	36.8	36.4	36.2	36.8	36.2	0	0	0	3	5	1	1
1985805	叶金盾	1	1	1	5.85399	63	1	208	112	67	36.5	11	13	2	0	4.98	10.73	37.4	37.8	37.3	37.8	36.6	4	0.6	1	4	2	1	0
1989200	黄茂泽	1	1	0	12.18	38	0	123	73	90	36.5	7	5	-2	1	5.08	13.88	38	38.7	38.8	38.8	37.3	20	14.8	1	4	5	1	1
1990274	汪启波	1	1	0	70.176	43	1	189	112	90	36.5	15	13	-2	1	17.34	12.86	38.4	38.6	37	38.6	37	18	12.6	1	4	6	1	1
1991140	陈秀勤	0	1	1	96	69	1	141	98	90	36.8	6	10	4	0	6.31	11.19	36.2	36.1	36.8	36.8	36.1	0	0	0	2	2	0	0
1990836	黄田鼻	1	2	0	42.2154	50	1	187	132	90	36.2	6	8	2	0	9.2	25.69	40	40.4	39.5	40.8	39.5	24	62.2	1	2	1	0	0
1992739	苏火土	1	1	1	0.439859	57	1	131	78	90	36.8	7	10	3	0	4.29	12.63	37.2	37.2	36.6	37.4	36.6	0	0	0	2	1	0	0
1993798	许淑华	0	1	1	65.8046	69	1	194	104	90	36.5	7	10	3	0	6.21	11.41	37.3	37	37.8	37.9	37	8	1.8	1	4	2	1	0
1994074	吴海森	1	1	1	58.587	57	0	192	105	90	36.5	7	11	4	0	11.74	8.68	37.3	37.2	37.7	38.1	36.8	12	5.5	1	4	5	1	1
1994582	黄珍珍	0	2	0	45.6875	32	1	118	76	90	36.5	15	15	0	0	5.45	6.57	37.4	37.1	37.4	37.4	37	0	0	0	4	5	1	1
20040522	唐隆全	1	1	1	50.6664	56	1	230	140	80	36.5	6	6	0	0	6.63	10.48	36.2	37.2	37.6	37.7	36	4	0.4	1	2	2	0	0
20041526	曾新华	1	2	1	11.9545	52	1	121	90	90	39.3	4	3T	-1	0	7.83	23.28	39	38	37.2	40	36.9	12	15	1	2	2	0	0
1997405	倪放连	1	1	1	73.2	67	0	187	110	90	36.5	9	7	-2	1	12.29	12.71	36.9	37	37.8	38	36.7	4	0.9	1	2	2	0	0
1997453	纪明语	0	1	0	34.875	37	1	172	105	91	36.5	10	7	-3	1	13.54	24.91	37.2	36.8	36.8	37.5	36.4	0	0	0	2	2	0	0
20043617	董梦龙	1	1	0	173.664	29	0	238	120	67	36	6	2t	-4	1	8.43	13.2	37.2	37.2	36.8	38	36.6	4	1	1	4	2	1	0
20003819	余景慈	1	1	1	9.86	46	0	189	112	92	36.5	6	8	2	0	7.21	13.54	37.3	36.8	36.4	37.5	36.4	0	0	0	3	2	1	0
20006345	李马利	1	1	0	50.76	67	1	167	108	57	36.8	9	7	-2	1	6.72	9.83	37	37.2	37.8	37.8	36.5	4	0.6	1	6	6	1	1
20006460	黄玉真	0	2	0	27.1365	53	1	158	86	67	36.5	15	15	0	0	6.33	7.56	36.8	36.1	36.1	37	36.1	0	0	0	3	2	1	0
20006745	黄雪民	1	1	1	56.913	47	0	238	116	67	36.8	9	11	2	0	9.72	20.89	36.8	37.4	37.2	38	36	12	2.6	1	3	6	1	1
20007395	王心治	0	2	0	89.6219	71	1	154	74	67	36.8	9	11	2	0	7.5	15.67	36.6	36.7	36.7	37.4	36.1	0	0	0	3	4	1	1
20008937	潘小玲	0	1	1	18.3762	46	1	168	98	92	36.6	14	13	-1	0	11.16	18.02	38.8	38.6	37.7	39.3	36.9	20	13.3	1	4	5	1	1
20009243	傅爱芹	0	1	0	44.7073	66	1	183	80	76	36.3	9	7	-2	1	11.78	22.87	39.2	39	38.6	39.6	38.6	24	34.8	1	4	4	1	1
20010389	傅建民	1	1	1	29.3166	56	0	200	105	92	36.8	14	5	-9	1	7.21	9.82	37.7	37.9	38.4	38.4	37.3	24	13	1	4	4	1	1
20010768	郭玉燕	0	1	1	4.4352	70	1	189	102	80	36.5	6	10	4	0	10.47	11.51	37.2	38	36.8	38	36.8	6	1.5	1	5	2	1	0
20011025	吴义铃	1	2	0	24.9288	52	1	186	89	93	36.1	6	7T	1	0	7.32	15.09	36.8	37.2	36.9	38.1	36.4	8	2.5	1	2	2	0	0
20011028	黄建辉	1	1	0	30.5606	44	1	199	122	69	36.5	12	8	-4	1	6.68	10.01	36.8	37.2	36.4	37.5	36.4	0	0	0	2	2	0	0
20011568	杨志宏	1	1	1	6.272	48	0	167	99	65	36.8	7	9	2	0	5.9	13.66	36.5	37.6	37.6	37.6	35.9	6	0.6	1	4	2	1	0
20011702	邱国钻	1	2	0	50.6016	33	1	110	70	75	36.5	15	15	0	0	5.34	14.9	35.9	36.2	36.4	36.4	35.9	0	0	0	4	2	1	0
20013890	庄永生	1	4	1	9.19262	45	1	138	92	82	36.7	11	4	-7	1	14.64	23.33	39.1	39.3	40.6	40.6	36.4	20	38.2	1	4	2	1	0
20015214	雷振	1	1	0	35.96	43	1	215	114	93	36.5	8	6	-2	1	12.23	14.3	37.1	37.5	37.3	38.9	36.8	22	20.2	1	5	5	1	1
20015340	黄金付	1	2	1	51.51	50	1	118	78	78	36.8	12	7	-5	1	12.66	14.99	38	38.3	38.8	39	38	24	18	1	5	4	1	1
20015741	陈松旺	1	1	0	75.6	50	1	200	85	75	36.5	7	7	0	0	6.75	8.26	37.2	37.5	37.6	37.6	37	18	0.3	1	5	5	1	1
20045622	王金星	1	5	0	11.8963	68	1	187	112	53	36.5	6	6	0	0	6.15	7.67	35.8	35.5	35.5	36	35.4	0	0	0	4	2	1	0
20062819	杨玉花	0	1	1	53.445	63	1	204	102	83	36.2	7	11	4	0	6.56	9.42	37.5	37.3	37	37.6	36.2	8	5	1	4	2	1	0
20017982	杨斐斐	0	1	1	52.488	57	0	197	90	78	36.6	5	5	0	0	8.74	18.05	36.5	36.4	36.8	36.8	36.1	0	0	0	3	2	1	0
20018026	钱景	1	1	0	29.503	44	0	214	110	71	36.5	12	13	1	0	10.46	14.14	37.6	38.8	37.7	38.8	37.3	20	13.8	1	3	2	1	0
20075797	彭志金	1	3	1	37.0006	71	0	154	100	94	36.6	12	8	-4	1	6.53	7.94	37.4	37.8	36.5	37.8	36.5	8	3.2	1	3	2	1	0
20076789	林丽藤	0	2	1	107.1	49	0	191	91	58	36.5	6	4t	-2	1	11.71	15.32	37.8	38.8	38.6	38.9	37	20	17.7	1	5	2	1	0
20020903	林桂治	0	1	1	85.0112	66	1	218	84	94	36.5	6	8	2	0	9.09	15.24	37.4	37.1	37	38.1	36.7	9	2.8	1	5	6	1	1
20025012	刘加炎	1	1	0	43.9568	54	1	198	98	95	36.5	7	9	2	0	11.62	12.24	39	36.2	37.2	39.4	36.2	16	14.9	1	5	6	1	1
20077593	施议升	1	3	1	9.91088	42	1	144	76	95	36.5	10	8T	-2	1	8	17.13	37.7	37.9	39	39	37.7	24	49.2	1	3	2	1	0
20027307	黄建明	1	1	1	98.3332	43	1	200	150	75	36	10	3	-7	1	18.68	11.67	40.8	40.3	39.4	40.8	39.3	24	69.7	1	4	5	1	1
20028087	陈健勇	1	1	1	44.785	36	1	214	118	78	36.5	5	5	0	0	6.97	13.32	36.4	36.8	37.2	37.2	36.3	0	0	0	4	5	1	1
20028436	金传亮	1	2	0	38.034	66	1	114	64	70	36.5	10	10	0	0	6.94	11.31	37.2	37.2	37.2	37.8	36.8	4	0.6	1	4	5	1	1
20030913	吴琼珍	0	1	1	51.68	50	1	145	79	75	36.5	10	7	-3	1	7.2	13.25	37.4	36.6	37.1	37.7	36.6	0	0	0	3	2	1	0
20031681	苏金兰	0	2	1	30.5081	59	1	158	77	60	36.8	7	10	3	0	9.79	8.27	37	37.3	37	37.3	37	0	0	0	4	6	1	1
20036097	王文栋	1	1	1	127.842	63	1	214	112	95	36.5	6	6	0	0	7.6	11.89	37.2	36.4	36.6	38.8	36.4	8	8.1	1	4	4	1	1
20086925	罗煌元	1	4	1	3.34575	49	0	134	78	95	36.5	9	10	1	0	8	18.78	38.6	38.8	39	39	38.5	24	25.6	1	5	2	1	0
20041314	吴姜	0	1	1	89.3182	61	1	192	85	61	36.5	7	10	3	0	8.64	17.68	37.1	36.8	37.8	37.8	36.8	10	1.8	1	3	2	1	0
20089466	王伟创	1	1	0	70.2	38	1	193	117	65	36.8	8	7	-1	0	6.5	17.21	37.6	37.2	37.4	38.3	36.6	3.2	3.1	1	5	2	1	0
21012000	周雕翔	1	2	0	330.354	31	0	128	70	77	36.4	14	14	0	0	6.9	22	37	36.8	36.8	37.3	36.4	0	0	0	4	2	1	0
21023498	林美珍	0	2	1	38.413	50	1	150	78	71	36.4	6	6	0	0	7.15	13.28	36.4	37.7	37.4	37.7	36	6	1.2	1	5	2	1	0
21026674	谢跃进	1	1	1	43.8075	57	1	265	110	80	36.5	6	4	-2	1	12.42	12.19	37.4	37.6	38.5	38.5	37	12	5.1	1	3	2	1	0
20047974	戴文龙	1	1	1	98.4801	46	1	198	117	95	36.5	6	5	-1	0	12.7	21.21	36.4	37.3	37.4	37.9	36.4	12	2.2	1	5	2	1	0
20051745	陈丽华	0	1	1	31.9	56	1	190	99	96	37.8	7	7	0	0	5.06	10.62	37.3	38	38	38.6	37.2	14	13.1	1	5	4	1	1
20052498	林针瑜	1	1	1	20.8523	46	1	181	110	96	36.5	7	10	3	0	7.42	9.26	36.1	36.8	36.8	36.8	36.1	0	0	0	4	4	1	1
20053342	危淑全	0	1	1	13.86	54	1	235	121	96	36.2	6	6	0	0	9	11.12	36.9	36.9	37.9	37.9	36.1	12	6.9	1	4	4	1	1
20053356	肖世玉	1	1	0	72.85	59	1	189	112	58	36.5	7	10	3	0	8	18.89	36.3	36.8	37.5	37.6	36.1	4	0.8	1	3	2	1	0
21036912	方雪琴	0	1	1	43.4	54	1	189	90	74	36.6	5	5	0	0	7	12.49	37.2	36.3	37	37.2	35.8	0	0	0	3	2	1	0
21086072	阮自力	1	1	1	2.41687	46	1	158	108	96	37.3	7	5	-2	1	7.8	12.3	37.9	37.8	38.1	38.1	37.5	24	7.3	1	3	2	1	0
20062472	李全锁	1	1	1	68.672	63	0	180	100	78	36.6	8	10	2	0	7.95	12.1	36.4	37.4	38.2	38.2	36.3	12	10.6	1	4	2	1	0
21092537	杨永初	1	1	0	60.5109	60	1	177	102	97	37.1	11	11	0	0	8.51	11.67	36.6	38	38	39.2	36.3	18	15.4	1	4	2	1	0
20066621	吴光弟	1	2	1	105.493	39	1	199	114	81	36.3	11	13	2	0	5.64	11.25	38.5	37.9	38.1	38.6	37.5	8	10.5	1	5	2	1	0
20069915	姚培杰	1	1	0	12.6518	50	0	199	114	81	36.3	12	13	1	0	6.09	7.65	38	37.6	37.8	38.2	37.6	24	9	1	5	2	1	0
20071012	洪清江	1	1	0	50.1553	54	0	168	98	79	36.9	10	11	1	0	10.33	11.34	36.5	36.2	36.8	36.8	36.2	0	0	0	4	2	1	0
20073034	陈承银	1	1	1	56.1	52	1	189	105	98	36.5	7	10	3	0	4.59	7.15	36.5	36.2	36.4	36.5	36	0	0	0	4	5	1	1
20073838	陈秋平	0	3	1	14.1224	35	1	170	100	98	36.6	12	12	0	0	6.91	12.27	37.1	37.2	37.9	37.9	37.1	8	1.6	1	4	5	1	1
20073882	吴培勇	1	1	1	97.76	48	1	170	60	98	36.6	5	8	3	0	8	16.81	37.5	37.3	37	37.8	37	4	0.6	1	4	5	1	1
21094071	吴炯善	1	1	0	48.5074	36	1	180	110	98	36.6	8	6	-2	1	5.42	11.48	37.4	37.6	37.2	37.8	36.8	8	1.2	1	4	2	1	0
21095712	吴秀美	0	1	1	76.5061	80	1	184	100	98	36.6	9	7	-2	1	7.13	14.65	36.6	37.2	36.8	37.7	36.2	0	0	0	4	2	1	0
20076810	吴端伟	1	1	1	54.575	43	1	219	105	66	36.5	8	10	2	0	8	9.14	38.5	37.3	37.6	38.9	37.3	18	2.8	1	2	2	0	0
20076815	蔡若蕾	0	1	1	75.95	30	1	172	97	98	36.3	6	5T	-1	0	8.41	18.83	37	37	38.6	38.6	36.9	8	6.6	1	3	2	1	0
20077315	蔡双	0	2	1	46.5797	73	1	120	60	74	36.6	11	10	-1	0	5.13	14.13	36.7	37.2	36.8	37.2	36.4	0	0	0	3	2	1	0
1826014	潘清水	1	1	0	23.4523	59	1	182	94	98	36.7	4	6	2	0	14.74	15.7	36.6	36.8	36.4	36.9	36.3	0	0	0	3	2	1	0
20078710	王白菜	0	3	1	15.2315	52	1	181	101	80	36.5	11	13	2	0	8	21.04	36.8	37.8	37.8	37.8	36.7	16	2.7	1	3	6	1	1
20079615	杨发华	1	1	1	41.6	48	1	150	70	80	36.6	10	10	0	0	11.18	16.14	37	36.8	37.2	37.3	36.7	0	0	0	4	6	1	1
20085246	陈德阳	1	3	1	24.75	58	0	190	110	74	36.6	15	15	0	0	8.82	13.02	37.8	38.6	37.6	38.6	37.5	20	13.2	1	4	6	1	1
20010187	吕金富	1	2	1	65.25	55	1	210	75	75	36	4	7	3	0	9.45	11.47	37	36.8	38	38.4	36.7	8	4.2	1	4	2	1	0
21054595	庄瑞雄	1	1	0	50.22	49	0	174	90	74	36.6	4	4	0	0	12.51	15.83	38	38.6	38.7	39	38	24	22.9	1	4	2	1	0
20089530	梁友绵	0	1	0	54.7378	70	0	154	105	98	36.6	14	14	0	0	11.56	13.9	36.8	37	38.4	38.4	36.6	12	9	1	4	4	1	1
20089787	石凯	1	1	0	47.4525	54	1	181	131	98	36.6	11	11	0	0	10	7.14	36.8	37	37	37.3	36.8	0	0	0	4	5	1	1
21001918	郑秀白	0	1	0	52.8	54	1	154	98	80	36.5	12	12	0	0	5.96	15.34	37.4	36.4	37.3	37.6	36.4	6	0.5	1	4	4	1	1
21003303	王发扬	1	2	1	72.114	50	0	165	118	65	36.1	6	12	6	0	9.28	19.32	36.8	36.6	36.6	37.2	36.2	4	1.4	1	4	5	1	1
21003606	唐诗付	1	1	1	70.4273	51	1	231	101	79	36.5	6	6	0	0	7.17	9.29	38	38.4	38.4	38.8	36.5	20	11.2	1	3	6	1	1
21007413	郑金笔	1	2	0	48.6775	71	1	172	86	78	36.6	7	10	3	0	6.33	11.81	37.4	36.5	37	37.4	36.5	0	0	0	2	4	0	1
21008516	康清标	1	2	0	55.1	51	1	184	113	78	36.5	5	10	5	0	6	5.83	37.4	38.6	39.1	39.1	37.4	18	21	1	3	5	1	1
21009700	戴家	0	1	0	74.25	60	0	180	100	74	36.6	7	10	3	0	6	6.54	36.2	36.4	36.4	36.4	36	0	0	0	3	5	1	1
21009828	李俊瀚	1	1	0	36.1085	43	1	160	80	74	36.6	14	14	0	0	6	7.4	37.9	37.8	37.8	38	37	20	6.2	1	3	4	1	1
21010181	郑育辉	1	1	1	10.2401	55	1	189	110	78	36.5	5	5	0	0	6.59	15.05	36.2	37.5	37	37.5	36.2	0	0	0	4	2	1	0
21011990	黄萍华	0	2	0	78	65	1	158	78	78	36.7	10	10	0	0	12.13	25.71	36.6	36.8	37.8	38.8	36.6	10	3.6	1	4	5	1	1
21058741	刘春裕	1	1	1	115.255	47	0	124	75	76	36.4	4	4	0	0	10	18.02	36.3	36.2	38.2	38.2	35.6	4	1.4	1	4	2	1	0
1833009	林乌珍	0	3	0	8.34705	62	1	152	94	73	36.6	10	12	2	0	7.69	10.8	36.5	36.4	36.6	36.7	36.1	0	0	0	4	3	1	1
21016072	施峥嵘	1	2	1	112.64	45	1	157	107	98	36.8	5	5	0	0	7.81	17.69	37.5	37.6	38	38	37.1	18	5.1	1	2	3	0	1
1836706	黄贞辉	1	1	1	87.49	40	1	160	105	98	36	7	10	3	0	7.62	20.2	38.8	38.4	38.3	39.2	37.2	22	25.2	1	2	3	0	1
1837233	欧传兴	1	2	1	101.894	58	1	169	92	76	36.2	9	8	-1	0	5.52	4.2	36	36.8	38	38	35.7	2	0.5	1	2	3	0	1
21020191	刘爱国	1	4	1	29.625	77	1	181	99	74	36.6	8	8	0	0	12.18	11.58	37.2	37.4	37.2	37.4	36.8	0	0	0	4	2	1	0
21023388	宋顺涛	1	1	0	51.8278	47	1	175	85	99	36.2	10	10	0	0	9	13.94	37	37.4	38.3	38.6	37	12	9.4	1	4	2	1	0
21023457	董进家	1	5	0	23.5487	40	1	146	80	99	38.6	4	3T	-1	0	8	17.43	36	36.4	36.4	36.6	36	0	0	0	4	4	1	1
1926223	何海臣	1	1	0	62.3254	42	1	232	118	68	36.5	6	8	2	0	5.83	20.5	39.1	39.5	38.5	39.6	38.3	24	37.1	1	4	3	1	1
21025367	黄文钦	1	1	1	73.788	52	1	165	85	99	36.2	6	6	0	0	10	21.02	37.9	37.4	37	37.9	36.8	4	0.8	1	4	5	1	1
21025372	黄清阔	1	1	1	42.9421	66	1	169	140	66	36.2	15	13	-2	1	10	12.49	37.5	37	36.4	37.8	36.3	6	0.9	1	2	1	0	0
21025404	黄水专	1	2	0	58.9	44	1	141	98	63	36.6	15	15	0	0	5.57	7.15	37	37.1	38.2	38.2	36.9	8	2.8	1	3	2	1	0
21025423	李秀珠	0	1	0	61.1	67	1	188	67	67	36.5	7	7	0	0	10.04	15.14	36.9	38	38.4	38.6	36.9	8	9	1	3	2	1	0
1935600	杨文铁	1	1	0	38.433	53	1	152	84	100	36.8	9	7	-2	1	8.68	19.7	37.7	38.6	38.8	38.8	37.4	22	13	1	4	3	1	1
21027913	魏培强	1	1	0	62.7917	54	0	231	107	100	36.5	10	10	0	0	4.67	16.81	37	37.2	37.2	38.7	37	12	6	1	4	5	1	1
21028610	黄鸿文	1	1	1	34.031	57	1	204	103	100	36.5	7	9	2	0	8.97	8.33	38.9	38	38.2	39.3	37.4	24	20.6	1	4	6	1	1
21029600	黄翠苹	0	1	1	36.2587	43	1	198	102	101	36.5	6	4	-2	1	8.16	10.05	36.2	36.6	38.5	38.6	36	10	5.3	1	5	5	1	1
21031465	汤泽民	1	2	0	57.475	58	1	88	56	80	36.4	10	10	0	0	11	6.48	37.6	37.4	37.6	38.3	37	16	5	1	5	5	1	1
21033028	周瑞霞	0	1	1	37.5673	55	1	154	88	77	36.7	5	7	2	0	4.59	10.33	36.6	36.8	36.6	36.8	36	0	0	0	5	5	1	1
21036124	王锦锋	1	1	1	91.1905	54	1	189	100	101	38	7	10	3	0	6.67	19.76	37.4	37.4	37.1	38.1	36.7	10	3.5	1	3	4	1	1
1998422	肖黎生	1	1	1	52.8526	70	0	93	58	101	36.5	6	8	2	0	4.28	9.48	38.1	37.5	38.9	38.9	37.5	20	9.2	1	3	3	1	1
21037721	王秀璇	0	1	1	37.2645	55	1	265	116	101	36.6	5	10	5	0	7.28	11.15	36.4	37.4	36.7	37.7	36.4	8	0.8	1	3	4	1	1
21045044	杨秀莲	0	2	0	88.6579	64	1	168	89	78	36.5	7	11	4	0	6.88	20.69	36.4	36.6	36.8	37.6	36.2	0	0	0	4	6	1	1
21045355	张文体	1	1	1	44.3808	43	1	164	83	73	36.7	7	6	-1	0	5.55	13.24	36.8	36.7	37.2	37.2	36.4	0	0	0	4	6	1	1
21053811	黄微亚	0	2	0	58.3108	18	0	118	69	102	36.5	15	15	0	0	9.4	12.39	36.8	38	36.8	38.1	36.7	10	3	1	4	5	1	1
21053812	方进娇	0	3	0	31.28	69	1	161	102	75	37.2	15	15	0	0	8.59	15.57	36.6	36.8	37.5	37.5	36.2	0	0	0	2	1	0	0
21056270	尤顺达	1	1	1	32.25	34	0	207	193	102	36.6	7	5	-2	1	10.49	12.21	37.1	38.5	39	39	36.8	14	10.5	1	2	2	0	0
21060029	余传松	1	1	0	26.5205	50	0	198	110	102	36.6	11	11	0	0	9.9	13.28	36.8	36.6	37.4	37.4	36.6	0	0	0	2	2	0	0
21060605	沈秀卫	0	3	0	18.5662	57	1	146	86	72	36.7	15	15	0	0	6.57	11.34	36.7	36.8	36.4	37.8	36.2	2	0.3	1	4	2	1	0
21060688	陈乌糖	1	3	1	36.6912	66	1	221	128	102	36.5	7	7	0	0	5.8	16.01	37.2	36.1	37	37.2	36.3	0	0	0	4	2	1	0
21063193	陈学士	1	1	1	33	52	0	235	124	102	36.5	7	7	0	0	8.53	18.66	38.5	38.2	37.5	38.5	36.6	20	18.5	1	4	2	1	0
21067524	施记春	1	2	0	30.6531	77	1	213	112	77	36.5	11	9	-2	1	6.86	14.54	36.1	37	37.3	37.6	36.1	0	0	0	5	6	1	1
21069381	雷缓梅	0	2	0	47.6843	27	1	118	75	78	36.5	7	7	0	0	6.95	25.74	36.8	37.8	37.6	38.3	36.8	14	5.1	1	5	2	1	0
21069448	黄奇松	1	2	0	61.2454	39	1	183	101	68	37	5	5	0	0	7.46	23.29	36.5	36.4	37	37	36.2	0	0	0	2	2	0	0
21071671	陈秀梅	0	1	1	51.6173	55	0	184	111	66	36.5	5	5	0	0	10.09	10.78	36.4	36.4	36.6	36.6	36.4	0	0	0	5	5	1	1
21077831	廖会贵	1	2	1	135.128	91	1	160	90	74	36.6	13	13	0	0	8.34	8.68	37.4	37.3	37.8	37.8	37.3	10	3.3	1	3	2	1	0
21079938	郑仁训	1	1	0	21.7172	57	1	131	69	102	36.5	15	15	0	0	9.11	14.33	36.8	36.8	37.2	37.2	36.4	0	0	0	3	2	1	0
20015998	黄泉新	1	1	1	65.3229	50	1	141	94	102	36.9	7	7	0	0	8.5	11.81	38	38.5	38.6	38.6	38	24	18	1	2	3	0	1
21086776	祝爱国	1	1	1	40.9552	55	0	192	98	78	36.5	7	7	0	0	7.2	10.57	36.6	37.4	36.6	37.4	36.4	0	0	0	4	2	1	0
21087033	陈奕骂	1	1	0	25.324	82	1	153	70	103	36.5	15	15	0	0	5.74	10.62	36	36.6	37.2	37.2	36	0	0	0	4	2	1	0
21087279	江祖伟	1	2	1	145.129	71	1	175	76	76	37.3	5	4	-1	0	6.74	8.99	37.4	36.6	37.2	37.4	36.2	0	0	0	5	4	1	1
21089275	苏石连	0	1	1	50.557	47	1	184	95	105	36.5	10	6	-4	1	5.87	14.41	36.6	36.7	37	37.2	36.4	0	0	0	5	4	1	1
20017930	尤进兴	1	1	1	18.9566	67	1	160	88	72	36.6	6	10	4	0	5.63	8.5	36.2	36	36.1	36.7	36	0	0	0	3	3	1	1
20046098	吕联晓	1	2	0	12.401	34	1	1377	93	74	36.7	15	6	-9	1	4.8	9.18	37.8	37.8	37.8	39.4	37.6	24	14.7	1	4	3	1	1
20056323	傅超联	1	1	1	105.974	39	1	225	134	80	36.8	6	8	2	0	8.36	14.98	37.6	37.4	37.2	38.6	37.3	18	9.7	1	3	3	1	1
20057573	刘妹	0	2	0	49.0475	69	1	184	98	78	36.5	7	10	3	0	5.55	23.98	37.2	37.5	38.4	38.4	36.9	6	5.2	1	3	3	1	1
21014974	吴耀国	1	1	1	12.2664	62	0	190	95	105	36.6	10	10	0	0	6.28	19.8	37	38.4	38.8	39	37	20	10.93	1	4	3	1	1
21017232	苏丽香	0	1	1	48.5827	50	0	186	112	106	36.7	6	7	1	0	5.6	8.81	36.8	37.2	36.9	37.4	36.4	0	0	0	4	3	1	1
22001476	郑美珠	0	3	0	9.15867	68	0	236	123	80	36.5	13	13	0	0	14.08	12.19	37.4	38.4	36.7	38.4	36.7	8	3.6	1	4	5	1	1
22001837	庄卿	0	2	0	37.303	62	0	163	84	68	36.5	12	15	3	0	5.36	15.64	36.8	36.6	36.5	37.4	36.4	0	0	0	4	5	1	1
22002186	郑宗安	1	1	0	17.766	63	1	162	86	107	36.8	6	6	0	0	6.93	18.73	37.8	38.6	36.8	38.9	36.8	14	8.3	1	4	5	1	1
22004164	洪文普	1	1	0	51.435	70	1	194	105	75	36.5	10	10	0	0	6.65	8.78	37.1	36.6	36.5	37.1	36	0	0	0	4	6	1	1
22007577	洪金盾	1	1	0	29.6626	40	1	121	76	108	36.6	7	6	-1	0	7.38	10.82	38	39	38.4	39	38	10	3.2	1	2	2	0	0
22008182	黄电灯	1	1	0	98.5414	53	1	213	105	108	36.5	6	4	-2	1	9.99	16.05	38.2	37.2	37.2	38.6	37	2	0.4	1	5	4	1	1
22008622	许顺达	1	1	1	80.4697	44	1	145	98	109	36.5	7	7	0	0	8.86	10.31	37.4	37.6	38.5	38.6	36.5	16	10.5	1	4	6	1	1
22011689	黄卿福	1	1	0	125.61	73	1	167	63	83	36.6	5	3	-2	1	7.47	14.4	36.6	37	37.4	37.8	36.6	6	1.2	1	4	6	1	1
22014440	袁云英	0	1	1	43.0568	55	1	195	105	78	36.5	15	15	0	0	20.27	8	36.2	36.6	37.6	38	36.2	6	2	1	4	6	1	1
20049195	邓正泉	1	1	1	44.4513	65	1	184	105	56	36.5	5	3T	-2	1	7.44	15.72	38.2	38.2	40	40	36.4	20	30.1	1	5	2	1	0
20086888	王丽真	0	4	1	15.7288	64	1	180	110	71	36.5	5	4	-1	0	9	6.2	37.2	37.6	37.4	37.8	36.5	6	1.2	1	5	5	1	1
21019461	黄梅芬	0	2	1	52.9413	76	0	184	100	110	36.6	7	7	0	0	6.58	8.07	36.6	37.3	37.8	38	36.4	18	3.1	1	4	3	1	1
1719950	吴菊	0	3	0	23.2589	22	1	98	50	114	36.5	5	4	-1	0	7.91	18.1	39.1	39.1	38	39.2	37.8	24	25.2	1	2	2	0	0
21096753	王霞胡	0	1	0	20.592	55	1	179	112	75	36.6	11	11	0	0	10.82	13.22	36.9	37	37.8	37.8	36.6	8	1.5	1	3	3	1	1
1884961	李永忠	1	1	0	22.62	46	0	215	112	114	36.6	12	13	1	0	9.53	18.6	37.5	38.6	38.2	38.7	36.2	20	13.8	1	3	4	1	1
1704068	赖淑英	0	2	0	20.4	43	1	94	68	116	36.8	4	8	4	0	6.7	17.1	38.6	38	38	38.6	38	24	16.6	1	3	2	1	0
1957044	黄梅芳	0	1	0	12.375	51	1	172	100	116	36.6	12	14	2	0	6.93	11.8	36.7	36.4	37.2	37.2	36	0	0	0	4	2	1	0
1987004	李军	1	1	1	71.9064	52	1	200	130	68	36.6	6	7	1	0	10.98	14.87	39	39.2	37	39.2	36.5	12	17.1	1	4	2	1	0
1990960	张灵	0	4	1	14.0022	55	1	141	92	57	36.5	5	10	5	0	6.67	9.84	35.9	36.2	36.9	36.9	35.7	0	0	0	5	6	1	1
19001066	林永连	1	1	0	47.6	47	1	157	83	81	36.8	12	14	2	0	4.39	11.04	38.9	38.6	38.4	38.9	38	24	21.8	1	5	6	1	1
20006459	张爱芳	0	1	1	6.56232	53	1	156	102	68	36.4	12	12	0	0	7.64	6.89	36	37	37.5	38	36	8	3	1	4	2	1	0
22001209	王芬	0	1	0	37.1425	48	1	225	124	78	36.5	11	11	0	0	9.9	19.69	37.4	38.8	37.2	38.9	37	6	4.2	1	3	3	1	1
22001236	黄祝珠	0	2	0	93.2121	76	1	182	87	58	36.2	11	7	-4	1	10.63	14.33	37.4	37.6	36.8	37.8	36.8	8	1	1	3	3	1	1
1801258	黄宝地	1	1	0	23.5427	69	1	166	85	117	36.8	7	9	2	0	9.71	15.5	37.3	37.6	37	38	37	6	0.3	1	3	3	1	1
1931168	郑养成	1	1	1	141.568	50	0	210	112	118	36.5	4	5	1	0	7.18	14.5	37.6	36.7	37	37.6	36.3	0	0	0	3	2	1	0
20016627	陈冬冬	1	2	1	8.4863	29	1	177	120	120	36.4	4	4	0	0	60.4	23.11	39	39.8	38	39.8	37.1	20	23.9	1	3	6	1	1
21017995	王金福	1	2	0	142.691	47	1	189	102	78	36.7	4	5	1	0	5.89	14.32	36.2	36.6	40.2	40.2	36.2	10	13.5	1	5	4	1	1
22039587	钟传生	1	1	1	23.0515	47	0	142	83	64	36.4	5	7	2	0	6.3	16.81	37.4	38.7	38.8	38.8	36.4	16	12.7	1	3	3	1	1
1709188	王振南	1	1	0	34.4515	43	0	189	122	120	37	5	4	-1	0	6.7	9.5	39.1	39.2	37.5	39.3	37.1	22	23.7	1	4	6	1	1
1713587	洪爱莲	0	1	1	18.724	54	1	157	95	58	36	12	7	-5	1	10.28	16.8	37.6	37.5	37.8	37.8	36.8	10	1.25	1	4	5	1	1
1716227	陈鼎发	1	1	0	45.9451	40	1	210	121	120	37	4	2	-2	1	7.7	13.5	38	37.8	38.6	38.8	37.8	24	17.6	1	4	4	1	1
1725491	杨维连	0	2	1	24.2452	50	1	167	98	78	36.5	6	8	2	0	6.5	20.2	36.4	37	36.8	37.2	36.4	0	0	0	5	2	1	0
1905937	杨碧莲	0	2	0	30.451	56	1	165	93	123	36.9	14	15	1	0	6.21	12.9	37	36.5	36.8	37	36.4	0	0	0	4	4	1	1
1981530	洪银波	1	1	0	25.6412	44	1	133	101	123	36.8	9	15	6	0	8.28	16.55	36.5	37.2	38.2	38.2	36.5	10	4.4	1	4	3	1	1
1704068	赖淑英	0	1	0	18.694	43	1	94	68	123	36.8	4	10	6	0	6.7	17.1	38.6	38	38.1	38.6	38	24	16.6	1	2	2	0	0
1742096	洪秀枝	0	2	1	15.2154	53	1	155	92	126	36.5	9	10	1	0	12.6	15.2	37.2	37.2	37.1	37.6	36.8	2	0.05	1	4	3	1	1
1826014	潘清水	1	1	1	65.0124	59	1	182	94	129	36.7	4	6	2	0	14.74	15.7	36.6	36.8	36.4	36.9	36.3	0	0	0	3	3	1	1
19001066	林永连	1	1	1	16.2355	47	1	157	83	81	36.8	12	12	0	0	4.39	11.04	38.4	38.8	38.3	38.9	38	24	21.9	1	3	2	1	0
1931168	郑养成	1	2	0	25.0451	51	1	210	112	130	36.5	4	5	1	0	7.18	14.5	37.5	36.7	37.2	37.6	36.7	2	0.05	1	2	2	0	0
1943220	洪佩森	1	1	0	35.5413	56	1	158	86	74	36.7	5	3	-2	1	14.65	13.9	38.2	39.2	38.8	39.2	38	24	20.8	1	4	2	1	0
1951633	王淑连	0	3	1	23.4587	58	0	190	111	132	37	7	5	-2	0	7.12	11.5	37.9	38.4	39.5	40.1	38.1	24	22.1	1	2	5	0	1
1957044	黄梅芳	0	1	1	51.9125	51	1	172	100	135	36.6	12	15	3	0	6.93	11.8	36.7	36.4	37.2	37.2	36	0	0	0	5	6	1	1
1987004	李军	1	1	1	20.2123	52	0	200	130	68	36.6	6	8	2	0	10.98	14.87	38	38.8	36.8	39.2	36.5	14	17.1	1	4	2	1	0
1990960	张灵	0	1	0	30.5545	55	0	141	92	57	36.5	5	10	5	0	6.76	9.84	35.7	36.1	36.6	36.7	35.7	0	0	0	3	4	1	1
20006459	张爱芳	0	4	0	45.3214	53	1	156	102	68	36.4	12	12	0	0	7.64	6.89	36	37	37.6	38	36	8	3	1	5	4	1	1
20010187	吕金富	1	2	0	36.4215	55	1	210	75	75	36	4	7	3	0	9.45	11.47	37	36.8	37.8	38.4	36.7	6	3.6	1	4	4	1	1
20016627	陈冬冬	1	1	1	32.3123	29	0	177	120	168	36.4	4	4	0	0	6.04	23.11	38	39.8	38	39.8	37.2	22	19.7	1	4	6	1	1
21054595	庄瑞雄	1	3	0	63.9123	49	1	174	90	74	36.6	4	4	0	0	12.51	15.83	38	38.6	38.7	39	38	24	23.5	1	4	6	1	1
21058741	刘春裕	1	2	0	19.3155	47	1	124	75	76	36.4	4	7	3	0	7.98	23.33	37.5	37.5	38.5	38.6	36.8	12	8.85	1	5	2	1	0
